# Supplementary material for: Supplementation with Complex Phytonutrients Enhances Rumen Barrier Function and Growth Performance of Lambs by Regulating Rumen Microbiome and Metabolome
Source: Animals (Basel). 2025 Jan 16;15(2):228. doi: 10.3390/ani15020228 (PMC11758348; doi:10.3390/ani15020228)
Supplement: Supplementary file 1 [file animals-15-00228-s001.zip]

Archive with 2 entries (2 files):
- animals-3398044-supplementary Tables S1-S4.pdf
- animals-3398044-WB Figures.pdf
